# Supplementary material for: Controlling the Treatment Time for Ideal Morphology towards Efficient Organic Solar Cells
Source: Molecules. 2022 Sep 5;27(17):5713. doi: 10.3390/molecules27175713 (PMC9457995; doi:10.3390/molecules27175713)
Supplement: Supplementary file 1 [file molecules-27-05713-s001.zip]

Archive with 1 entries (1 files):
- molecules-1895580-supplementary.pdf
